# Supplementary material for: A Visual Distance-Based Capillary Immunoassay Using Biomimetic Polymer Nanoparticles for Highly Sensitive and Specific C-Reactive Protein Quantification
Source: Int J Mol Sci. 2024 Sep 10;25(18):9771. doi: 10.3390/ijms25189771 (PMC11431823; doi:10.3390/ijms25189771)
Supplement: Supplementary file 1 [file ijms-25-09771-s001.zip]

Archive with 1 entries (1 files):
- ijms-3159897-supplementary.pdf
